# Supplementary material for: Host Genetic Diversity and Infectious Diseases. Focus on Wild Boar, Red Deer and Tuberculosis
Source: Animals (Basel). 2021 May 31;11(6):1630. doi: 10.3390/ani11061630 (PMC8229303; doi:10.3390/ani11061630)
Supplement: Supplementary file 1 [file animals-11-01630-s001.zip]

Archive with 1 entries (1 files):
- animals-1227739-supplementary.pdf
